# Supplementary material for: Comparison of Orthognathic Surgery Outcomes Between Patients With and Without Underlying High-Risk Conditions: A Multidisciplinary Team-Based Approach and Practical Guidelines
Source: J Clin Med. 2019 Oct 23;8(11):1760. doi: 10.3390/jcm8111760 (PMC6912447; doi:10.3390/jcm8111760)
Supplement: Supplementary file 1 [file jcm-08-01760-s001.zip]

Archive with 7 entries (6 files):
- Table 1 (Sup. Mater. 1).docx
- __MACOSX/
- __MACOSX/._Table 1 (Sup. Mater. 1).docx
- Table 2 (Sup. Mater. 2).docx
- __MACOSX/._Table 2 (Sup. Mater. 2).docx
- Table 3 (Sup. Mater. 3).docx
- __MACOSX/._Table 3 (Sup. Mater. 3).docx
